# Supplementary material for: Clinical Significance and Prognostic Value of Hemostasis Parameters in 337 Patients with Acute Infective Endocarditis
Source: J Clin Med. 2021 Nov 18;10(22):5386. doi: 10.3390/jcm10225386 (PMC8624946; doi:10.3390/jcm10225386)
Supplement: Supplementary file 1 [file jcm-10-05386-s001.zip]

Archive with 1 entries (1 files):
- jcm-1431678-supplementary.pdf
